# Supplementary material for: Artesunate treats obesity in male mice and non-human primates through GDF15/GFRAL signalling axis
Source: Nat Commun. 2024 Feb 3;15:1034. doi: 10.1038/s41467-024-45452-3 (PMC10838268; doi:10.1038/s41467-024-45452-3)
Supplement: Supplementary file 4 — Source Data [file 41467_2024_45452_MOESM4_ESM.xlsx]

## Sheet: Fig1
Figure 1A	Days	Control								Artesunate 5mg/kg								Artesunate 20mg/kg
	0	22.8	24.6	22.7	22.6	23.3	22	23.1	23.2	23.2	22.8	22.4	21.9	23.4	23.7	22.9	23.8	23.3	22.7	22.6	22.9	23	23	23.5	22.4
	2	24.9	25.9	23.7	24.4	23.6	23.8	23.9	24.4	24.4	24.8	24.1	23.4	24.5	25.2	24.2	25	24.1	24.2	23.7	23.3	24.3	24	24.7	23.9
	4	26.5	27	24.5	26.5	24.6	25	24.7	25	24.7	25.4	25.5	24.8	25.1	26.2	24.8	25.7	24.4	25.3	25	24	26.1	25.3	25.5	24.7
	6	27.7	27.4	25	27.8	26	26.5	25.7	25.3	25	27.1	26.5	25.8	26.3	26.9	25.2	26.5	26.2	25.8	24.9	24.5	26.9	25.7	26.5	25.6
	8	29.3	28.8	26.2	29	26.8	27.5	25.9	26.7	25.5	27	27.2	26.6	26.6	27.6	26.2	27.1	26.9	26.4	24.2	24.9	26.8	26.3	26.7	26.4
	10	29.9	29.2	27.1	29.8	27.6	27.9	27.5	27.4	25.9	28.1	28.1	27.5	27.2	28.1	26.7	28.2	27.5	26.4	22.9	25.1	26.8	26.7	27.8	27.1
	12	30.5	30.1	28.1	30.5	27.8	28.1	27.6	27.6	26.4	28.5	28.6	28	27	28.5	27.2	28.5	28.9	26.9	22.1	25.4	27	26.6	27.9	27.6
	14	31.2	30.7	28.8	31.1	28.1	27.6	28.5	27.9	27.2	29	28.9	28.6	27.3	29.2	27.7	28.8	29.2	27.4	22.3	25.9	28.3	27.2	28.3	28
	16	31.6	31.3	29	31.9	27.9	27.9	29	28.7	27.1	29.5	29.7	29.3	27.4	29.4	27.9	29.7	29.7	27.6	22.1	26.7	28.3	27.9	28.6	28.8
	18	32.1	31.6	29.4	32.2	28.5	28.4	29.2	29.1	28.1	29.9	30.2	29.5	28.2	29.8	28.4	29.9	29.9	28.2	22.9	27.4	28.8	27.9	28.9	29.5
	20	32.7	31.9	29.7	32.9	29.5	28.9	29.5	29.5	28.3	30.4	30.2	30.1	28.7	30.1	28.7	30.4	30.2	28.4	23.4	27.7	28.9	28.2	29.1	29.5
	22	33.2	32.6	30.1	33.5	29.9	29.4	29.9	29.8	28.1	30.8	30.9	30.5	28.9	30.6	28.8	30.7	29.9	28.8	24.7	28	29.1	28.8	29.4	29.7
	24	33.8	33.9	31.5	33.9	30.5	30.2	30.1	30.7	29.4	31.7	31.2	30.9	29.5	30.6	29.2	31.1	30.6	29	25.3	28.5	29.9	28.8	29.8	29.9
	26	34.2	34.1	31.8	34.7	30.7	30.5	30.4	31	29.3	32.1	31.4	30.7	29.8	30.4	29.3	31.6	30.8	29	25.4	28.7	30.1	29.1	29.8	30
	28	34.5	34.3	32.2	35.2	30.8	30.9	30.7	31.4	30.1	32.5	31.6	31.3	30.2	31	29.8	32.1	30.8	29.3	25	28.8	30.5	29.2	30	30.5
	30	35.3	35	33.3	36	31.3	32.3	31.5	32.2	30.4	32.9	32.3	32.1	31	31.5	30.4	32.5	30.8	29.8	24.2	29.1	30.7	29.8	30.5	31.1
	32	35.4	35.4	34.5	36.3	31.6	32.4	31.8	33	30.2	32.9	32.6	32.3	30.7	31.3	30.7	32.8	31	30	24.1	30	31.4	30.1	30.5	31.4
	34	36.4	35.9	34.6	36.8	32.2	32.9	33	33.8	30.5	33.3	32.9	32.6	30.9	31.2	31.3	33	31.4	29.5	24.3	30.1	31.2	30.1	30.2	30.9
	36	36.7	36.2	34.8	37.1	32.5	33	32.7	33.4	30.7	33.9	32.5	32.4	30.7	31.4	31.7	33.3	31	29.5	24.2	30.3	31.1	29.9	30.2	31
	38	36.9	36.2	35.2	36.5	32.4	33.2	32.9	33.8	31.2	34	32.4	32.6	31.1	31.2	30.8	32.7	31.7	29.4	24.9	29.3	31.7	29.7	30.6	31.4
	40	37.1	36.4	35.5	36.8	32.6	33.7	32.8	33.4	31.5	34.2	32.7	33.5	31.7	32.1	31	33.4	31.3	30	24.9	29.5	32.2	30.5	30.8	31.5
	42	37.4	36.6	35.3	37.6	32.6	34.4	33.4	34.2	31.2	34.3	32.8	33.7	31.6	32.7	31.2	33.7	30.9	30.5	25.6	30.2	32.3	30.5	31.5	31.3
	44	37.3	36.7	35.7	38.1	33.1	34.4	33.8	34.8	31.5	34.8	33.1	34.3	32	32.9	31.7	34.3	31	30.2	26.1	31	32.6	31	30.8	31.4
	46	38.2	37.9	35.9	38.7	34.1	35.6	34.5	35.6	31.9	35.1	33.2	34.6	32.4	33.1	31.9	34.6	31.3	31	26.3	31.2	32.3	31.5	31.6	31.6
	48	38.2	38	36	39.1	34.5	35.6	34.7	35.8	32.2	35.6	33.3	34.4	33.1	33	31.8	34.7	31.6	30.7	27.1	31.3	31.8	31.5	31.4	31.4
	50	37.9	38.1	36	39.4	34.8	35.5	34.8	36	32.2	35.5	33.8	34.4	33.3	32.5	32	34.5	31.3	30.6	27.7	31.2	31.2	31.6	31.3	31.3
	52	38.5	38.4	37.2	39.3	35.4	36.2	32.9	33.9	31.3	34.8	33.8	34	33.2	32.8	32.5	34	31.1	30.8	27	30.8	30.4	31.3	31.3	31.7
	54	39.1	38.7	37.5	39.9	36.2	36.7	36.4	34.4	32.7	35.6	33.9	35.2	33.3	33	32.6	33.6	31.3	30.1	27.5	31.2	30.7	31.7	31.7	31.7
	56	39.5	39.1	37.9	39.8	36.2	36.1	36.1	33.9	33.2	35.5	34	34.6	33	33.2	32.4	33.8	31.4	31.3	28.2	31.4	30.4	31.1	32.6	31.8
	58	39.3	39.5	37.5	40.1	36.8	36.3	36.5	36.2	33.1	35.2	34.2	34.9	33.3	33.2	32.9	33.5	31.7	31.5	28.6	31.8	31	32.3	32	32.1
	60	39.7	39.8	38.1	40.4	37.4	36.9	37.6	37.9	33.5	35.4	34.5	35.6	33.6	33.1	33.6	33.6	32.1	31.6	28.9	32.1	30.2	32.6	32.6	32.1
Figure 1B	Days	Vehicle								ART 5mg/kg								ART 20mg/kg
	1	3.37	2.74	3.95	3.19	3.48	2.65	2.25	3.51	3.78	2.34	2.2	2.57	1.28	2.06	2.74	2.53	2.94	2.52	1.38	2.41	2.89	2.24	2.59	3.07
	2	6.81	5.78	6.23	5.99	6.55	5.12	5.78	6.39	5.58	5.28	4.25	5.26	3.19	5.62	6.1	5.26	5.91	3.96	4.03	5.02	5.87	4.93	5.89	5.43
	3	9.87	10.83	8.51	8.75	9.12	7.86	9.75	8.97	8.52	7.83	6.93	8.34	5.77	8.14	9.18	6.76	8.47	5.66	5.7	7.14	7.72	5.75	6.91	7.55
	4	13.03	13.77	11.41	11.9	12.48	10.5	12.61	11.89	9.8	11.51	9.74	11.57	7.43	11.32	11.84	8.15	10.66	8.11	8.03	10.52	10.39	8.65	10.04	9.19
	5	16.41	16.79	14	15.41	15.58	14.2	16.06	15.03	12.36	13.49	12.01	14.45	10.7	14.97	13.51	10.98	12.93	10.46	11.24	12.53	12.97	10.66	12.67	11.64
	6	19.58	19.35	16.5	18.34	18.18	17.36	19.4	18.78	16.1	16.46	14.66	16.52	13.26	17.6	16.8	12.29	14.69	11.85	12.83	14.22	15.05	12.84	14.92	13.42
	7	22.47	21.78	19.12	21.18	20.89	20.61	22.62	22.3	18.34	18.96	16.87	18.46	14.7	19.63	19.02	14.32	15.79	12.91	13.75	14.83	16.9	14.81	17.17	14.84
	8	26.07	27.61	22.3	24.68	25.26	22.61	25.57	24.98	20.4	22.16	19.48	21.17	18.32	22.5	22.61	16.71	17.66	15.03	14.17	17.45	19.04	16.72	18.17	17.38
Figure 1C		Vehicle	ART 5mg/kg	ART 20mg/kg			Vehicle	ART 5mg/kg	ART 20mg/kg
	iWAT	1.14	1.3	0.71		eWAT	1.18	0.66	0.24
		1.53	1.04	0.4			1.59	1.2	0.14
		1.7	0.7	0.68			1.42	0.86	0.55
		1.41	0.83	0.44			1.67	0.99	0.3
		1.34	0.95	0.6			1.4	1.11	0.57
		1.14	0.85	0.55			1.98	1.01	0.3
		1.63	1.14	0.28			1.18	0.69	0.59
		1.65	1.16	0.32			1.31	1.2	0.75
Figure 1D	Days	Vehicle					ART
	0	45.2	42.6	44.6	42.5	43.3	42	42.8	43.6	44.3	45.1
	1	44.5	42.92	45.03	41.75	43.6	41.9	42.8	43.7	45.2	45.1
	2	44.7	43.5	44.5	41.7	44.4	41.2	42.6	43.2	45.1	44.2
	3	43.1	43.5	44.4	41.3	44.2	41	41.9	42	45	43.7
	4	43.2	43.6	44.8	41.8	44.4	39.8	41.1	41.9	42.8	43.5
	5	43.9	43.5	44	41.8	44.8	39.2	40.1	41.1	42.2	42.9
	6	44.7	43.1	44	41.5	44.6	38.7	39.5	40.4	41.5	41.5
	7	44.6	42.9	44	41.9	44.9	38.8	39.7	40.2	41.1	41.4
	8	44.7	42.5	44.4	42.5	44.5	39	39.7	39.6	40.5	41.3
	9	44.8	42.6	44.5	42.8	44.7	39.2	39.7	39.8	40.8	41.4
	10	44.5	42.4	44.3	41.9	44.9	38.8	39.1	39.1	40.2	40.8
	11	44.9	42.8	44.2	42.2	44.8	38.6	39	38.8	39.9	40.3
	12	45	43.2	44.5	42.3	45.2	38.6	38.8	39	39.8	39.8
	13	45.3	43.3	44.7	42.1	45.3	38.3	38.6	38.7	39.3	39.3
Figure 1E	Days	Vehicle					ART
	0	0	0	0	0	0	0	0	0	0	0
	1	2.97	3.31	3.27	3.16	2.81	2.49	2.98	2.21	2.03	2.3
	2	6.32	6.62	6.61	6.41	5.73	5.17	5.85	4.52	4.37	4.74
	3	9.83	10.64	12.61	10.56	8.97	7.56	8.27	6.85	6.77	6.95
	4	13.16	14.06	16.26	14.09	11.71	10.03	10.28	7.77	7.78	8.74
	5	17.05	16.38	19.88	17.52	14.17	12.35	13.05	9.64	10.35	11.1
	6	20.81	19.48	22.58	19.57	16.72	14.59	15.41	11.72	12.74	13.33
	7	23.32	22.73	25.28	22.35	19.28	16.38	17.98	14.01	14.54	15.54
	8	26.36	25.45	27.79	25.51	21.91	18.87	20.3	15.66	17.16	17.72
Figure 1F		Vehicle	ART			Vehicle	ART
	iWAT	2.62	2.02		eWAT	2.62	1.68
		2.73	1.65			2.18	1.42
		2.6	1.54			2.57	2.12
		1.96	1.85			2.62	1.45
		2.88	2.02			2.48	1.57
Figure 1G	Days	Control					Pair fed
	0	45.6	50.9	46.4	45.9	46	49.3	49.1	43.2	45	49
	1	45.4	49.8	46	46	46.7	48.8	47.3	42.4	43.6	48.4
	2	45	49.1	45.7	45.8	46.4	48.3	46.1	41.4	43.2	47.9
	3	44.4	48.9	45.3	45.2	46.6	47.1	44.5	40.8	42.8	47.3
	4	44.3	48.2	44.6	45.5	46.7	46.1	42.9	39.8	41.8	46.9
	5	43.7	48.7	45.1	45.8	46.4	45.3	42.7	39.7	41	45.9
	6	44.6	48.5	44.9	45.7	46.7	45.1	41.9	38.8	41.1	45.2
	7	44.3	48.7	44.5	46.1	46.8	44.2	41	38.6	39.9	44.3
	8	44.6	49.1	44.6	46	46.9	43.4	41.3	38.2	39.8	43.5
	9	44.7	49.2	44.7	46	47.3	43.1	41.7	38.1	39.4	43
	10	44.4	49.1	44.6	46.7	46.9	42.9	41.5	37.6	39.1	42.8
	11	43.7	48.7	44.5	46.4	47.4	44.1	41.4	38.3	38.9	43
	12	44	48.8	44.4	46.6	47.3	43.7	41.6	38	38.6	42.7
	13	44.2	48.9	44.6	46.4	46.8	43.5	41.2	39.7	40.2	42.7
Figure 1H		Control	Pair fed			Control	Pair fed
	iWAT	2.49	1.94		eWAT	2.77	2.43
		3	2.03			3.16	2.24
		2.97	2.1			2.8	2.08
		2.52	2.34			3.14	2.34
		2.65	2.1			2.64	2.58

## Sheet: Fig2
Figure 2B	Days	Vehicle					ART
	0	251	285	249	264	302	295	279	311	247	290
	1	287	350	239	277	315	230	260	211	249	277
	2	276	298	240	287	267	214	241	197	238	237
	3	272	334	253	277	302	229	241	205	261	250
	4	238	312	223	285	300	196	237	220	227	240
	5	303	344	296	297	322	242	235	218	258	257
	6	294	322	256	320	272	196	228	195	244	207
	7	289	323	283	303	292	226	245	198	273	259
	8	230	281	255	240	300	212	207	182	224	271
	9	298	346	262	305	327	208	215	185	209	255
	10	293	343	266	323	323	175	250	173	206	186
	11	305	333	284	313	320	202	209	178	255	267
	12	268	295	259	277	322	211	226	140	226	212
	13	268	308	262	296	289	148	223	172	253	273
	14	271	311	245	245	316	171	230	140	233	267
	15	264	304	249	311	289	154	229	173	208	222
	16	250	293	258	242	314	193	261	154	250	246
	17	263	320	257	236	306	226	266	198	256	235
	18	283	313	285	271	304	227	234	217	245	243
	19	302	283	239	244	269	266	306	242	221	249
	20	293	303	290	247	288	252	211	241	273	233
	21	289	340	278	281	287	270	285	313	299	236
	22	272	275	246	250	297	251	309	235	225	300
	23	215	235	241	297	319	247	289	217	262	240
	24	231	243	238	237	281	260	232	233	275	308
	25	269	215	279	262	251	204	259	223	248	296
	26	299	293	226	261	258	268	254	252	268	326
	27	263	252	294	302	282	215	237	315	258	247
	28	318	308	315	212	320	240	276	259	264	268
Figure 2C	Days	Vehicle					ART
	0	10.63	11.05	10.34	11.15	10.55	10.94	11.85	10.4	11.65	10.73
	3	10.61	11.14	10.3	11.14	10.52	10.87	11.73	10.32	11.39	10.57
	6	10.62	11.26	10.28	11.12	10.48	10.85	11.7	10.14	11.26	10.56
	9	10.63	11.29	10.26	11.19	10.56	10.72	11.69	9.98	11.36	10.46
	12	10.67	11.28	10.27	11.24	10.62	10.58	11.51	10.04	11.38	10.4
	15	10.7	11.34	10.27	11.35	10.77	10.38	11.4	9.76	11.2	10.39
	18	10.83	11.35	10.34	11.42	10.74	10.39	11.41	9.77	11.21	10.42
	21	10.88	11.39	10.44	11.52	10.75	10.39	11.04	9.83	11.17	10.4
	24	10.87	11.43	10.41	11.53	10.72	10.4	11.26	9.81	11.25	10.42
	27	10.91	11.47	10.39	11.51	10.72	10.39	11.42	9.86	11.24	10.46
Figure 2D	Days	Vehicle					ART
	0	0	0	0	0	0	0	0	0	0	0
	3	-0.188	0.814	-0.387	-0.09	-0.284	-0.64	-1.013	-0.769	-2.232	-1.491
	6	-0.094	1.9	-0.58	-0.269	-0.664	-0.823	-1.519	-2.5	-3.348	-1.584
	9	0	2.172	-0.774	0.359	0.095	-2.011	-1.941	-4.038	-2.489	-2.516
	12	0.376	2.081	-0.677	0.807	0.664	-3.291	-2.869	-3.462	-2.318	-3.075
	15	0.659	2.624	-0.677	1.794	2.085	-5.119	-3.797	-6.154	-3.863	-3.169
	18	1.881	2.715	0	2.422	1.801	-5.027	-4.051	-6.058	-3.777	-2.889
	21	2.352	3.077	0.967	3.318	1.896	-5.027	-6.835	-5.481	-4.12	-3.075
	24	2.258	3.439	0.677	3.408	1.611	-4.936	-4.979	-5.673	-3.433	-2.889
	27	2.634	3.801	0.484	3.229	1.611	-5.027	-3.629	-5.192	-3.519	-2.516
Figure 2E	Vehicle	ART
	140.1	94.71
	196.5	65.48
	75.98	51.95
	195.6	91.64
	100.6	97.03
Figure 2F	Vehicle	ART
	3.46	3.62
	6.3	4.6
	5.95	3.47
	4.18	3.16
	4.8	4.43
Figure 2G	Vehicle	ART
	1.11	0.31
	2.59	0.48
	1.02	0.58
	1.73	0.95
	1.42	1.13
Figure 2H	Vehicle	ART
	1.9	1.24
	2.53	0.91
	1.71	1.16
	1.16	0.61
	1.61	0.78
Figure 2I	Vehicle	ART
	1.33	0.8
	1.29	0.96
	1.21	0.71
	2.06	1.09
	1.4	0.57
Figure 2J	Vehicle	ART
	3.02	2.19
	3.55	1.89
	2.79	3.05
	3.27	1.92
	2.99	2.53

## Sheet: Fig3
Figure 3A		Vehicle	ART			Vehicle	ART
	Plasma GDF (Normal mice)	16.8314	202.182		Plasma GDF (Obese mice)	49.351	472.499
		19.5541	189.988			64.4026	327.139
		38.1135	180.098			49.201	429.038
		29.81	194.142			64.0888	418.664
		46.2921	230.021			52.8217	415.431
		42.7541	162.135
Figure 3B		0h	8h	12h	24h	48h
	1	88.4425	683.181	786.309	314.893	302.513
	2	161.955	658.123	780.208	485.302	365.003
	3	210.372	624.065	723.894	654.174	505.796
	4	106.295	489.77	483.322	415.236	489.77
	5	74.0782	434.454	371.194	347.543	321.573
Figure 3C		Vehicle					ART
	Liver	0.967276	0.859756	0.813379	1.16231	1.27191	5.68437	10.4977	10.1753	8.91973	8.38029
	Spleen	1.04102	0.925304	0.971307	1.07029	0.998615	1.57243	2.55443	2.04627	1.98343	2.07484
	Heart	1.04826	1.29954	1.0519	0.842647	0.828171	0.746389	1.08523	1.17121	1.13524	0.811127
	Kidney	0.812816	0.700278	0.671752	1.58118	1.65405	3.28524	5.10178	5.11949	4.24569	4.77665
	Muscle	1.1704	0.937571	0.934327	0.899378	1.08448	1.16635	1.59881	1.55509	1.46612	1.31221
	Lung	1.13603	1.06363	1.18838	0.820173	0.849096	0.837406	1.02385	1.09733	1.47836	1.23029
	Wat	0.987601	1.00486	1.09202	0.974004	0.94737	1.84293	2.19162	2.08782	1.44093	2.21453
Figure 3D						Figure 3E
Figure 3F	ART	0 μM	1 μM	5 μM	25 μM		ART	0 μM	1 μM	5 μM	25 μM
	GDF15 mRNA	0.914888	2.11648	3.21912	9.04216		CHOP mRNA	0.935191	1.51922	2.66352	5.86989
		0.818847	2.32409	5.03387	7.47289			0.863539	2.06098	3.32495	5.32704
		1.33484	3.16382	6.21893	5.66339			1.23828	2.22427	3.01746	3.98156
Figure 3G		Vehicle	ART	ISIRB	ART+ISIRB			Vehicle	ART	ISIRB	ART+ISIRB
	GDF15 mRNA	0.951538	4.29701	0.998845	2.01857		CHOP mRNA	1.21139	2.4909	0.80478	1.88122
		0.951538	3.57597	0.941696	1.79419			0.830278	2.60569	0.89606	1.74917
		1.10445	3.72782	0.944965	2.08252			0.99424	2.53444	0.874583	1.57098
Figure 3H

## Sheet: Fig4
Figure 4A	Days	shControl + Vehicle						shControl + ART						shGdf15+ Vehicle						shGdf15+ ART
	0	3.6	3.9	3.9	2.8	2.8	2.6	4	2.9	3.4	3.5	2.9	4.4	4	3.2	3.9	2.5	3.9	4.2	3	2.8	3.8	3.2	2.8	3.3
	1	7.1	7	6	5.3	6.3	4.7	6.4	5.9	5.3	5.8	4.6	5.8	7.7	6.4	6.4	5.9	6.6	8	6.5	6.5	7.5	6.4	5.4	5.8
	2	9.4	9.7	8.1	7.7	10.3	7	8.8	8.8	7.9	8.9	6.5	8	10.8	10.2	9.8	8.8	9.4	11.2	9	9.8	11.4	8.8	7.8	7.7
	3	13.3	11.9	11.3	11.3	14	9.6	11.1	11.5	10.4	12.8	8.7	10.7	14	13.2	13	12.8	11.6	15	12.2	13.2	15.4	11	10.1	10.4
	4	16.7	14.9	14.6	13.3	16.4	11.7	14.2	13.4	13.8	14.9	11.2	13.5	16.3	16	16	16.1	15.1	18.7	15.6	16.4	18.2	13.2	12.3	13.4
	5	19	18.9	16.6	16.4	19.4	14.9	16.4	15.7	15.7	17.3	14.1	15.4	20.3	19.9	19.9	18.7	18	20.9	18.5	19.7	21	15.9	16.2	16.2
	6	22.8	22.3	19.8	20.5	22.2	17.4	18.5	18.2	18.1	19.6	16.6	17.5	23.2	23.6	23.4	21.8	21.5	23.5	21.3	22.2	24.1	19.5	18.7	18.7
	7	26.5	24.5	22.3	23.3	25.9	21.4	20.8	20.5	20.9	21.5	19.5	19.4	26.5	26.8	25.8	25.3	25.1	26.3	23.7	25.3	27.4	22.5	20.8	21.4
	8	29.5	28.7	25	26.4	28.5	25.2	22.9	23.2	23.7	24.3	22.1	21.3	29.2	29.9	28.8	28.3	28.2	29.2	27.3	29	30.9	26.1	24.5	25.1
	9	32.3	31	28.9	30.5	30.9	29.1	25.6	26.3	25.3	26.5	24.6	24.7	32.3	33.2	31.4	30.5	31	32.4	30.2	32.2	33.7	29.8	26.8	27.3
	10	35.4	34.7	31.7	33.2	34	32.3	28.4	29	28.2	29.2	27.2	26.9	36.2	36.3	34.3	33.5	34.7	35	34	36.2	36.6	33.1	30.7	29.4
	11	39.3	37.4	34.6	36	37.5	34.4	30.6	31.3	29.9	32	29.7	29.5	38.4	40	37.6	37.4	38.4	37.9	37.9	38.6	39.8	35.6	32.6	32.9
	12	41.4	40.5	36.7	38.7	40.8	36.6	32.6	33.9	32.3	35.1	31.5	31.4	40.7	43	40.3	39.9	41.2	40.4	39.9	42.6	41.9	37.8	36.4	35.4
	13	43.7	42.6	39.5	41	44.3	40.4	36.3	37.1	34.8	38	34.4	33.7	43.4	46	43.6	42.2	44.6	43.4	43.7	44.5	44.8	41.4	40.2	37.7
	14	46.5	46.1	43.1	44.4	47.7	44.3	39.3	39.2	37.1	40.1	36.3	35.9	46.9	50	46.4	44.9	47.8	46.2	45.5	47.6	47.8	43.6	44.2	40.5
	15	49.8	49.6	46.2	47.2	50.2	46.9	42.2	41.4	39.2	42	38.2	38	49.6	52.4	49.2	48.2	50.8	49	47.4	51.3	50.3	46.1	46.3	43.2
	16	53.6	52.8	49.4	49.9	53	49.9	44.1	43.4	42	45.2	41.2	40	53.2	55.7	52.3	50.5	54.1	51.8	49.9	53.8	54.1	48.2	48.7	46.8
	17	55.9	54.9	52.8	52.5	56.6	53.7	46.7	45.4	44	48	44	42.9	55.4	59.1	55.9	52.9	57.3	51.8	52.7	56.2	56	50.7	50.5	50.5
	18	58.2	58	55.5	55.2	60	57.3	50.6	48.3	46	49.8	46.6	44.9	57.7	62.3	59.7	55.2	60.7	55.3	55.1	59	59.5	53.4	54.4	52.5
	19	61	61.1	57.6	58.8	62.3	59.3	53.2	50.7	48.6	51.7	49.5	47.1	60.8	65.6	62.8	57.8	64.1	58.3	57.6	61.3	62	55.8	57.2	55.9
	20	64	63.6	60.1	62.5	64.9	61.4	56	54	51.1	54.6	51.7	49.1	63.7	68.3	66.4	61.5	67	61.7	60.4	64.2	64	58.6	59.3	59
	21	67.1	67.5	63.3	64.6	67.5	64.7	58.3	56.5	53.9	57.2	54.4	51.2	66.4	71.9	69.4	65	70.3	64.3	64.3	67.7	68	60.8	61.7	62.2
	22	70.3	69.8	66.6	67.4	70.3	68.2	60.4	59.3	56.3	59.3	56.1	54.8	70	75.8	73	69	73.4	67.7	66.5	71.7	70.9	64.4	65.2	65.6
Figure 4B	Days	shControl + Vehicle						shControl + ART						shGdf15+ Vehicle						shGdf15+ ART
	0	42.3	42.1	44.8	46	47.6	44.8	42.4	44.8	44.8	45.5	44.5	45.4	44.6	44.5	46.1	46.4	46.8	48.5	44.6	45.1	45.9	46.7	46.8	46.3
	1	42.8	42.4	44.6	46.4	47.7	45.7	42.1	44.9	44.5	45.3	44.5	44.7	44.9	44.5	46.2	46.3	46.6	49.2	44.8	46.3	46.1	46.8	46.1	45.8
	2	42.1	42.3	44.8	46.2	47.3	45.5	42.2	44.5	44.1	44.7	43.8	44.2	45.5	44.6	46.3	46.1	46.9	49	44.4	44.4	45.8	46.3	45.5	45.6
	3	43	42.2	45.3	46.2	47.6	45.8	42.3	44.1	43.5	44.7	43.4	44.2	45.8	44.7	46.9	46.2	46.4	49.1	43.1	44.4	46.1	47	45.1	45.8
	4	43.2	42.8	44.7	46	47.3	44.8	42.1	43.9	43.4	43.6	43.1	43.7	46.2	45.4	46.5	46.7	47.2	49	43.1	44.4	45.9	47	44.9	45.6
	5	44	42.8	44.8	46.3	47.7	44.3	41.7	43.2	43.1	43.1	42.5	43.2	46.6	45.5	45.9	46.4	47.1	47.3	43.5	43.9	46	47.3	45.5	45.7
	6	44.3	43	45.2	46.1	47.9	45.2	41.8	43	42.7	44.2	41.5	43	45.8	45.8	46.2	46.6	47.5	47.1	43.5	44.2	46	47.5	44.5	45.3
	7	43.8	43.1	44.9	45.9	47.2	44.8	40.7	42.8	42.2	43.5	40.8	42.7	45.8	46.2	45.8	46.1	47.9	47.4	43.2	43.4	45.3	46.7	44.1	45.4
	8	43.6	42.6	44.4	45.9	47.1	44.1	40.7	43	42.2	43.3	40.7	42.8	44.3	45.3	45.4	46.3	48.3	47.6	43.2	43.2	45.4	46.2	43.9	45
	9	44	43	44.6	44.4	46.9	45	40.5	43.1	41.9	43.6	40.7	42.6	44.4	45.6	45.6	46.6	48.6	48.6	43.7	43.2	44.8	46.5	43.6	45.5
	10	44.3	43.3	44.2	46.2	46.8	44.7	40.7	43.1	41.7	43.3	40.5	42.9	44.3	45.4	45	46.3	48.1	47.8	43.8	42.8	44.5	46.2	43.6	45.7
	11	43.5	42.9	43.6	45.3	46.3	44.3	39.9	42.2	40.8	43.3	39.4	42.6	44	44.8	44.3	45.3	47.4	46.7	43.5	42.7	43.9	45.8	43.4	45.3
	12	44.6	42.6	42.8	44	46.3	44.5	39.7	42.4	40.6	43.2	39.1	42.1	43.5	44.5	44.1	45	48	45.8	44.5	43.4	43.6	45.7	43.4	44.9
	13	44.5	43	43	43.8	47.1	44.7	39.7	42.5	40.8	43	38.7	41.9	43.8	44.7	44.4	45	47.9	46.3	43.5	43	43.3	45.2	42.5	44.5
	14	44.2	43.3	43.4	43.3	47.6	45.4	39.9	43.2	41	43.9	38.7	41.9	44	45	44.7	44.6	48.3	46.5	43.5	43	43.5	45.3	43	44
	15	44.8	43.2	43.5	43.8	47.6	45.7	39.6	43.1	41.1	44	38.9	42.1	44.3	45.5	45	45.7	48.8	47.1	43.6	43.9	43.8	46.2	43.4	44.6
	16	45	44.2	43	44.5	48.1	46.1	39.8	43	42.1	44.8	39.1	43	44.4	45.6	44.6	45.2	49.4	48	44.3	44	44	46.2	43.8	45.3
	17	45.3	44.3	42.6	44.4	48.4	46.3	39.8	42.5	41.1	43.9	38.7	43.2	43.8	45.9	44.9	44.9	49.8	47.3	44.6	44.7	44.2	45.6	43.7	44.7
	18	45.7	44.7	42.6	44.5	48.6	46.6	39.8	42	40.7	43.9	38.2	42.4	43.8	46.3	45.8	46.1	48.6	47.6	43.6	44.7	44.5	45.1	43.7	45.4
	19	44.6	44.5	42.5	44.2	47.6	46	39.2	41.6	40.4	42.9	37.8	42.4	44.4	46	45	45	48.9	47.2	43.2	43.7	44.5	44.7	42.6	44.6
	20	45.1	45.3	42.8	44.7	48.3	46.3	38.8	42	40.7	44.1	37.9	41.9	44.4	45.4	45.7	45.7	49.1	47	43.8	44.1	45.1	45.1	43.2	45.5
	21	45.7	45.1	43.4	44.7	48.6	47	38.5	41.6	40.6	43.7	37.3	41.7	44.3	45.1	44.4	44.4	48.3	46.9	44	44.5	45.3	44.8	42.7	45.4
	22	45.6	45.5	43	45	49	46.8	39	41.2	40.3	43.9	37.5	41.6	44.5	45.5	45.2	45.9	49.3	46.9	44.2	45	45.6	44.6	43.4	45.4
Figure 4C	Time	shControl + Vehicle						shControl + ART						shGdf15+ Vehicle						shGdf15+ ART
	0	10.5	11.4	9.3	10.2	10.4	9.4	10.4	8.9	7.1	6.2	10.2	9.6	11.4	13.2	10.1	11.7	11.7	8.6	11.2	10.8	9.3	11.8*	9.6	11.6
	15	32.1	30.3	30.4	26.8	33.5	30.6	31.1	27.1	29	25.6	24.7	22.6	28.9	31	28.5	31.4	26.4	27.7	31.6	27.7	28.4	31.7*	30.4	26.5
	30	24.6	29.6	24	22.6	30.1	27.4	25.2	21.5	23.7	23.4	21.5	19.8	25.9	29.2	23.2	33.9	18.7	31.3	31.4	21.8	24.9	23.3*	22.6	23.1
	60	26.1	25.2	24.4	23.7	25.7	25.4	20.5	16.7	17.7	12.8	17.7	16.3	30.3	26.9	15.3	26.4	27.7	34.8	23.3	22.7	24.2	17.2*	23.6	24.1
	90	21.4	20.3	19.2	19.2	18.4	21.8	17.9	15.6	16.3	10.2	16.1	14.1	25.2	19.8	19.9	24.6	20	28.7	19.9	18.4	16.6	14.4*	21.5	21.1
	120	17.3	18.3	18.3	16.9	15.7	17.8	14.1	14.9	15.8	8.3	12.3	13.1	17.1	19.1	19.3	23.6	16.2	20.8	18.5	17.6	15.8	11.6*	18.4	19.6
Figure 4D	shControl + Vehicle	shControl + ART	shGdf15+ Vehicle	shGdf15+ ART
	2798	2475	3023	2838
	2846	2150	2909	2484
	2648	2279	2371	2517
	2528	1772	3206	2210
	2816	2129	2579	2666
	2829	1965	3401	2654
Figure 4E	Time	shControl + Vehicle						shControl + ART						shGdf15+ Vehicle						shGdf15+ ART
	0	9.6	10.6	12.3	10.9	10.9	11.4	11.6	13.7	9.7	10.8	11.1	11.9	13.4	12.9	9.1	9.4	10.9	9.4	12.3	12.3	9.5	12.1	10.2	11.6
	15	11.4	9.5	9.8	9.9	12.3	11.4	11	10.6	8.6	8.1	8.6	6.6	9.3	12.9	7.3	6.4	14	9.3	8.8	10.7	9.6	10.5	8.9	10.8
	30	7.3	6.3	7.8	7.2	7.9	6.8	6	5.7	5	5.8	5.3	5.1	7.9	9	7.5	9	10.7	6.1	5.4	7.1	6.8	6.7	6.9	7.6
	60	8.8	6.1	5.1	5.9	5.3	6.4	3.4	3.8	3.8	3	3.5	4.6	5.8	7.1	6.1	6.9	8.9	6.1	4.6	5.6	5.8	5.8	6.5	5.6
	90	12	6.9	5.7	6	6.4	8.2	4.1	3.9	4.4	5.8	3	5.1	5.2	6.3	4.1	5.1	9	6.6	4.4	6.1	6.5	5.8	7.6	6.2
	120	10.7	10.3	8.6	8	10.1	9.7	5.7	5.7	5.6	7.2	3.9	6.1	5.6	8.8	5.8	6.6	9.7	7.2	6.6	6.6	6.1	7	8.3	7.6
Figure 4F	shControl + Vehicle	shControl + ART	shGdf15+ Vehicle	shGdf15+ ART
	1192	697.5	831.8	714.8
	908.3	706.5	1027	862.5
	867.8	644.3	739.5	828.8
	869.3	705	828	852
	946.5	585	1215	912.8
	993	685.5	836.3	888

## Sheet: Fig5
Figure 5A	WT + Vehicle	WT+ ART	GFRAL-/- + Vehicle	GFRAL-/- + ART
	90.9481	357.148	27.0098	457.568
	38.6166	419.958	49.8014	278.365
	47.8547	424.278	35.4731	442.502
	105.104	266.935	96.1316	415.431
	28.5066	458.225	57.5611	347.722
	40.495	414.785	53.1253	389.721
	26.469	284.817	51.6099	430.555
	44.4434	357.777		488.839
	65.6603	464.804
Figure 5B	Days	WT + Vehicle									WT + ART									GFRAL-/- + Vehicle							GFRAL-/- + ART
	0	3.7	3.7	2.9	3	3.3	3.5	1.9	2.1	3	2	1.9	2.1	2.9	2.5	2.6	1.7	2.3	3.2	3.1	3.1	2.3	3.4	2.6	2.5	2.5	2	2.8	3.1	3.6	3.1	2.3	2	3.6
	1	5.9	7.3	5.5	6.6	5.2	6.3	3.9	4.4	6.2	3.9	3.4	5	5.3	4.7	5.4	3.3	4.6	5.1	6.8	6.6	4.4	5.6	6.1	6.1	5.1	5.6	5.1	6.2	5.5	5.9	5.3	5	5.5
	2	9	9.9	8.6	10.2	8.7	10	5.8	8	9.4	6.1	5.6	7.4	7.8	7.6	7.2	5.4	7	7.3	9.9	8.8	7.9	8	9.8	8.1	7.9	8.7	7.2	9	8.2	8.3	8.3	7	7.9
	3	11	12.9	11.3	12.6	12.4	12.5	9	10.8	11.3	9.2	7.6	9.6	9.8	9.9	9.2	7.4	9.1	9	13	11.3	9.8	11	12.2	11.6	10.7	11.9	10.3	12.1	10.2	10.9	11.2	8.9	9.9
	4	13	16.6	13.9	15	15.5	15.5	11.4	13.6	14.7	10.8	9.2	11.9	11.9	12.3	12	10.4	11.8	11.3	16.3	14.7	13.3	13.8	15.1	13.8	13.1	15.2	12.4	14.9	12.4	13.7	13.2	11.8	13.2
	5	14.9	19.2	16.2	17.2	18.3	18.6	13.7	16.9	18.6	12.4	11.3	13.6	13.6	14.3	14.8	12.5	14.5	14.6	19.1	17.1	15.5	15.9	17.4	17.2	16	17	15.6	18.3	15.6	15.9	16.6	15.3	16.1
	6	17.9	22.9	18.9	20.6	20.5	22	17.2	18.9	21.7	14.6	12.9	16.4	16.4	17	17.4	14.1	17.7	17.4	22.1	19.3	17.9	18.4	20.1	20.8	19.4	19.2	18.9	21.1	19.3	18.2	19.3	18	18.3
	7	20.3	25.1	21.7	23.1	22.3	25.6	20.4	22.4	24.7	17	14.4	19	19.3	19.2	18.9	16.4	20.5	19.6	24.4	22.6	19.9	22	23.1	23.2	22.5	22.2	21.7	24.3	22.4	20.8	21.2	20.9	21.4
	8	23.6	28.4	24.6	25.4	25	29.1	23	25.2	26.9	18.8	17.2	21.9	20.9	21.6	21.6	19	22.8	21.5	27.3	26.1	23.3	25.5	25.6	25.7	26.3	24.7	24.8	27	25.9	23.8	23.7	23	24.9
	9	27.2	30.9	26.7	27.9	27.4	31.7	25	28.1	29.1	20.6	20	24.2	23	24.7	23.9	20.6	25.7	23	29.7	29.9	26.2	28	27.5	27.9	28.6	26.9	27.3	30.6	28.9	26.1	25.9	26	27.3
	10	29.2	33.4	30	31.1	30.1	33.6	26.9	30.8	32.3	22.6	22.9	27.2	25.9	27.5	26.1	22.8	28.4	24.5	32.9	32	28.2	30	30.7	30.5	30.7	30.5	30.1	33.1	31.6	29.2	28	29.2	30.7
	11	32.6	35.8	33.3	32.9	32.6	35.4	30.2	34.3	34.2	24.7	25.1	29.8	28	29.4	28.8	25	30.5	27.5	36.3	34.5	31.4	32.1	33.8	34.5	32.9	34.1	33	36.5	34.3	31.6	31.2	31.8	33.4
	12	35.4	38.8	35.8	35.3	35.2	37.9	32.9	37	36.8	28.1	26.6	31.9	29.9	31.6	30.8	26.5	32.4	29.3	39	37.4	34	35	35.7	37.9	36.1	37.3	35	39.5	37.7	34.9	33	33.6	36.7
	13	37.3	41.5	39.7	37.5	37.1	41.5	35	39.7	40.5	31.1	29.8	33.5	32.3	34.8	32.4	29.6	35.1	30.9	41.4	39.6	37	38.9	38.8	41.8	40.1	39.3	37.3	42	40.6	37.5	34.9	36.9	38.7
	14	40	45.1	42.1	39.5	39.1	45.2	38.6	43.2	43.9	33.8	32.6	36.4	33.9	37.8	34.5	31.4	38.2	33.4	45.3	42.6	39.3	42	40.7	44.1	43	42.5	40.3	44.5	44	40.7	38.1	39.8	41.5
	15	43.1	47.1	44.8	43.2	41.8	47.8	40.5	46.6	45.9	37.1	34.5	38.5	37.2	39.7	36.6	34.3	40.6	35.4	49	44.9	43.1	44.6	42.8	48	45.8	44.7	42.3	48.1	47.6	44.1	40	42.4	43.8
	16	46.7	50.3	47.3	45.7	44.7	49.9	43.2	50.2	48	39.3	37.6	41.3	39.4	42	39.2	36.3	43	38.1	52.8	47.4	45.6	47.1	46.6	51.4	48.7	48.2	44.9	51.5	49.7	47.1	43.3	45.3	47.1
	17	49.3	53.5	51.2	49.2	47.9	53.4	45	52.5	50.1	41.4	40.3	44.4	41.1	44.1	42.3	38.9	45.9	41.3	56.1	50.6	48.1	50.8	49	54.7	52.1	51.2	48.3	53.9	53.1	49.2	45.6	48.2	49.2
	18	51.3	56.8	53.8	51.6	51.5	55.6	48.5	54.5	53.7	44.8	42.6	47	43.8	46.9	44.9	41.6	48.5	44.4	59.7	53.3	50.8	53.2	52.5	57.2	56	54.6	50.9	56.2	55.4	52.5	48.1	50.8	51.3
	19	53.2	59.1	55.8	54.1	54.4	58.6	52	56.6	57.4	46.8	44.3	50	46	49	47.6	44.4	50.9	47.3	61.9	57.1	52.7	55.7	55.4	60.4	58.7	57.3	53.5	58.4	57.4	54.3	50.4	53.3	54.4
	20	56.4	62.3	59.6	57.3	57.2	60.5	54.3	59.5	59.8	49.4	47	52.5	47.8	52.4	50.2	46.8	52.8	50	65.4	59.4	55.4	59.4	58.2	63.6	61.2	60.1	56.1	61.1	60.6	56.7	52.2	56.1	57.5
Figure 5C	Days	WT + Vehicle									WT + ART									GFRAL-/- + Vehicle						GFRAL-/- + ART
	0	40.4	39.1	40	38.9	37.4	37	38.6	36.4	37.4	40.5	40.2	39.8	38.7	38.5	37.8	36.3	36.1	35.9	43.7	41.3	43.9	42.9	37.3	37.1	43.7	41.4	40.6	39.3	38.3	37.5
	1	40.4	39.7	40.5	38.9	37.3	37	38.9	36.3	37.7	40.1	39.3	39.7	39.3	36	37.6	35.7	36	34.4	42.7	42.8	46	43	38.4	37.9	43.5	42.5	40.9	40.1	38.3	37.7
	2	40	39.9	40.7	38.7	36.9	36.3	38.5	36.7	36.9	39.2	38.4	38.1	38.9	35.2	37	35.4	35.9	33.9	43.9	42.7	44.7	42.9	39.9	38	43.7	42.7	40.8	40	38.7	37.8
	3	40	39.4	40.8	38.9	36.9	36.7	38.8	37.2	37.5	38.8	38	37.8	39.2	34.8	37.4	35.6	36.4	33.9	43.8	42.8	44.4	41.9	39.9	37.5	44.1	43.2	41.4	41.2	39.1	38.8
	4	40.1	39.2	40.8	38.6	37.1	36.8	38.5	37.7	37.4	38.7	37.3	37.9	39.1	34.3	36.9	35.6	36.1	33.6	43.7	43	44.2	41.7	39.4	37.9	42.6	43.7	41.5	41.7	39	39.4
	5	40.1	38.9	40.7	38.4	36.4	36.4	38.1	37.8	37	37.5	36.1	36.6	37.7	34.9	33.9	34.8	35.3	32.7	43.6	43.1	44.4	41.4	40	37.7	41.9	43.3	41.1	40.9	38.6	37.8
	6	40.7	39.6	41.2	38.8	36.6	36.8	37.9	38.3	37.3	37.2	35.7	37.1	37.9	33.2	35.3	34.8	34.9	33	44.3	42.1	44.5	41.5	40.9	37.7	42.4	43.5	41.2	41.2	39.7	37.6
	7	40.9	40.1	41.7	38.8	36.9	37.6	38.5	39.1	37.8	37.4	36.7	37.2	37.8	33.4	35.3	35.2	35.5	33	45	43	44.6	41.5	41.6	38	43.3	44.2	41.4	42.1	39.8	37.6
	8	41.4	40.5	41.8	39.1	37.1	37.7	38.8	39	38.2	37.7	36.3	37.7	37.2	34	35.6	35.2	35.6	33.3	44.8	43.1	45.3	40.8	41	38.6	43.7	44.6	41.3	43	39.8	37.6
	9	41.4	41.1	42.6	39.2	37.5	38	39.4	39.6	38.7	37.7	36.6	38.1	36.5	33.7	36	35	35.5	33.2	44.4	43.4	45.8	40.6	41.2	37.7	42.9	44.5	41.1	42.2	40	38
	10	42.2	41.8	43.5	39.7	37.9	38.8	40.1	39.9	39	37.2	36	37.9	35.4	33.9	35.9	34.6	35.4	33	44.9	43	45.9	41.1	42.3	38.3	43.7	44.5	41.9	42.2	40.5	37.2
	11	42.7	42.1	44.3	40.4	38.3	39.1	41	40.8	39.5	37.4	36.1	38.1	35.4	33.8	35.7	34.3	35.5	32.8	44.8	43.1	46	42	43.2	39	43.8	44.3	42.5	43.3	41.5	37
	12	43.2	43	44.6	40.7	38.6	39.6	41	41.4	39.7	37.1	36.1	38.6	36.1	34.5	35.9	34.3	35.9	33	45.6	44.9	46.6	42.3	42.7	39.8	43.7	44.2	42.7	44.4	41.4	37.7
	13	44	43.2	44.8	40.9	38.7	40	41.3	41.9	40.5	37.1	36.4	38.4	36.6	34.8	36.1	34.5	36.5	33.1	45.8	44.4	47	43	43.4	39.7	43.6	44.1	42.8	43.5	41.7	37.9
	14	44.1	43.6	45.2	41.2	38.8	40.2	41.6	41.1	40.5	35.6	36.3	37.9	31.6	34.9	36.3	34.2	36.7	33.4	46.3	45.1	47.4	43.3	44.5	40.3	44.8	44.9	43.4	42	42.2	38.4
	15	43.5	43.7	45.2	41.3	39	40.8	42.2	41.5	40.7	37.3	36.1	38.2	36.7	34.6	35.6	33.6	35.8	32.9	46.5	45.5	47.4	44.1	44.9	40.9	44.9	47.1	44.7	41.8	42.2	37.8
	16	44.1	44.6	45.6	41.7	39.2	40.9	42.3	41.6	41.2	37	35.5	38.3	36.4	34.5	35.5	33.3	35.9	32.6	46.8	46.1	48	45.1	44.5	41.2	45	47.8	45.4	42.2	42.9	37.6
	17	44.5	45.1	46	42.2	39.7	42.1	43.5	42.5	42.5	35.7	34.4	36.3	34.2	35.7	34	32.5	37	31.9	47.3	46.4	48	45.7	44.4	42.2	45.9	47.7	46	42.9	43.2	38.6
	18	45.8	45	46.1	42.6	40.2	42.3	43.7	42.7	42.2	36.8	35	36.2	34.9	34.5	35.2	33.5	35.5	32.3	45	48.9	48.6	46.4	45.9	40.9	45.6	48.4	49.1	42.4	43.5	37.8
	19	43.4	44.1	45.4	41.7	39.5	41	42.8	41.9	41.4	36.3	34.7	35.8	34.3	34.1	34.5	32.6	34.9	31.9	45.5	46.9	48.2	46.8	46.7	41.6	44.3	44.6	47.6	42.9	43.1	37.9
	20	44	44.2	45.2	42.4	40.1	41.1	43.4	42.1	42	36	34.7	36.2	34.5	34.4	34.5	32.4	35.2	32.1	46.8	46.9	48.4	47.2	45.7	41.8	45.5	44.6	47.4	42.9	42.8	37.6
Figure 5D	Days	WT + Vehicle									WT + ART									GFRAL-/- + Vehicle						GFRAL-/- + ART
	0	0	0	0	0	0	0	0	0	0	0	0	0	0	0	0	0	0	0	0	0	0	0	0	0	0	0	0	0	0	0
	1	0	1.5	1.3	0	-0.3	0	0.8	-0.3	0.8	-1	-2.2	-0.3	1.6	-6.5	-0.5	-1.7	-0.3	-4.2	-2.3	3.6	4.8	0.2	2.9	2.2	-0.5	2.7	0.7	2	0	0.5
	2	-1	2	1.8	-0.5	-1.3	-1.9	-0.3	0.8	-1.3	-3.2	-4.5	-4.3	0.5	-8.6	-2.1	-2.5	-0.6	-5.6	0.5	3.4	1.8	0	7	2.4	0	3.1	0.5	1.8	1	0.8
	3	-1	0.8	2	0	-1.3	-0.8	0.5	2.2	0.3	-4.2	-5.5	-5	1.3	-9.6	-1.1	-1.9	0.8	-5.6	0.2	3.6	1.1	-2.3	7	1.1	0.9	4.3	2	4.8	2.1	3.5
	4	-0.7	0.3	2	-0.8	-0.8	-0.5	-0.3	3.6	0	-4.4	-7.2	-4.8	1	-10.9	-2.4	-1.9	0	-6.4	0	4.1	0.7	-2.8	5.6	2.2	-2.5	5.6	2.2	6.1	1.8	5.1
	5	-0.7	-0.5	1.8	-1.3	-2.7	-1.6	-1.3	3.8	-1.1	-7.4	-10.2	-8	-2.6	-9.4	-10.3	-4.1	-2.2	-8.9	-0.2	4.4	1.1	-3.5	7.2	1.6	-4.1	4.6	1.2	4.1	0.8	0.8
	6	0.7	1.3	3	-0.3	-2.1	-0.5	-1.8	5.2	-0.3	-8.1	-11.2	-6.8	-2.1	-13.8	-6.6	-4.1	-3.3	-8.1	1.4	1.9	1.4	-3.3	9.7	1.6	-3	5.1	1.5	4.8	3.7	0.3
	7	1.2	2.6	4.3	-0.3	-1.3	1.6	-0.3	7.4	1.1	-7.7	-8.7	-6.5	-2.3	-13.2	-6.6	-3	-1.7	-8.1	3	4.1	1.6	-3.3	11.5	2.4	-0.9	6.8	2	7.1	3.9	0.3
	8	2.5	3.6	4.5	0.5	-0.8	1.9	0.5	7.1	2.1	-6.9	-9.7	-5.3	-3.9	-11.7	-5.8	-3	-1.4	-7.2	2.5	4.4	3.2	-4.9	9.9	4	0	7.7	1.7	9.4	3.9	0.3
	9	2.5	5.1	6.5	0.8	0.3	2.7	2.1	8.8	3.5	-6.9	-9	-4.3	-5.7	-12.5	-4.8	-3.6	-1.7	-7.5	1.6	5.1	4.3	-5.4	10.5	1.6	-1.8	7.5	1.2	7.4	4.4	1.3
	10	4.5	6.9	8.8	2.1	1.3	4.9	3.9	9.6	4.3	-8.1	-10.4	-4.8	-8.5	-11.9	-5	-4.7	-1.9	-8.1	2.7	4.1	4.6	-4.2	13.4	3.2	0	7.5	3.2	7.4	5.7	-0.8
	11	5.7	7.7	10.8	3.9	2.4	5.7	6.2	12.1	5.6	-7.7	-10.2	-4.3	-8.5	-12.2	-5.6	-5.5	-1.7	-8.6	2.5	4.4	4.8	-2.1	15.8	5.1	0.2	7	4.7	10.2	8.4	-1.3
	12	6.9	10	11.5	4.6	3.2	7	6.2	13.7	6.1	-8.4	-10.2	-3	-6.7	-10.4	-5	-5.5	-0.6	-8.1	4.3	8.7	6.2	-1.4	14.5	7.3	0	6.8	5.2	13	8.1	0.5
	13	8.2	9.7	11.3	4.4	2.7	7.3	6.2	14.3	7.5	-8.4	-9.5	-3.5	-5.4	-9.6	-4.5	-5	1.1	-7.8	4.8	7.5	7.1	0.2	16.4	7	-0.2	6.5	5.4	10.7	8.9	1.1
	14	8.4	10.7	12.3	5.1	2.9	7.8	7	12.1	7.5	-12.1	-9.7	-4.8	-18.3	-9.4	-4	-5.8	1.7	-7	5.9	9.2	8	0.9	19.3	8.6	2.5	8.5	6.9	6.9	10.2	2.4
	15	6.9	11	12.3	5.4	3.5	9.5	8.5	13.2	8	-7.9	-10.2	-4	-5.2	-10.1	-5.8	-7.4	-0.8	-8.4	6.4	10.2	8	2.8	20.4	10.2	2.7	13.8	10.1	6.4	10.2	0.8
	16	8.4	13.3	13.3	6.4	4	9.7	8.8	13.5	9.4	-8.6	-11.7	-3.8	-5.9	-10.4	-6.1	-8.3	-0.6	-9.2	7.1	11.6	9.3	5.1	19.3	11.1	3	15.5	11.8	7.4	12	0.3
	17	9.4	14.6	14.3	7.7	5.3	13	11.9	15.9	12.8	-11.9	-14.4	-8.8	-11.6	-7.3	-10.1	-10.5	2.5	-11.1	8.2	12.3	9.3	6.5	19	13.7	5	15.2	13.3	9.2	12.8	2.9
	18	12.6	14.3	14.5	8.7	6.7	13.5	12.4	16.5	12	-9.1	-12.9	-9	-9.8	-10.4	-6.9	-7.7	-1.7	-10	3	18.4	10.7	8.2	23.1	10.2	4.3	16.9	20.9	7.9	13.6	0.8
	19	7.2	12.5	13.3	6.9	5.3	10.5	10.6	14.8	10.4	-10.4	-13.7	-10.1	-11.4	-11.4	-8.7	-10.2	-3.3	-11.1	4.1	13.6	9.8	9.1	25.2	12.1	1.4	7.7	17.2	9.2	12.5	1.1
	20	8.7	12.8	12.8	8.7	7	10.8	12.2	15.4	12	-11.1	-13.7	-9	-10.9	-10.6	-8.7	-10.7	-2.5	-10.6	7.1	13.6	10.3	10	22.5	12.7	4.1	7.7	16.7	9.2	11.7	0.3
Figure 5E	Days	WT + Vehicle							WT + ART						GFRAL-/- + Vehicle						GFRAL-/- + ART
	0	15.3	11.9	11.4	15.8	12.3	12.9	14.7	13.8	12.6	12.6	12.1	10.9	11.9	18.8	14.7	12.6	12	10.7	14.2	13.1	14.2	13.7	13.3	14.8	14.8
	15	30.5	29.2	34.5	25.7	35.1	34.7	28.3	30.4	27.1	27.1	27.8	27.3	28.8	35.1	32.1	29.8	27.3	31.6	34.2	33.7	29.1	29.7	33.8	30.1	30.1
	30	33.1	28.5	29.4	30.3	21.2	33.4	29.8	29.1	24.1	24.9	24.1	29.6	30.8	34.8	29.1	29.6	35.3	34.7	30.8	32.3	33.8	24.5	31.5	28.1	28.1
	60	18.5	23.7	28.2	27.2	22.9	29.1	29.9	20.3	17.7	19.2	18.3	20.1	19.7	34.7	22.8	25.7	24.9	32.2	26.1	26.7	26.1	23.4	26.4	25.3	21.3
	90	28.9	17.7	17.5	18.3	15.2	18.9	13.6	12.3	14.8	12.4	13.7	14.6	14.9	33	17.7	21.9	20.7	18.6	22.1	30.5	17.8	16.6	18.7	10.7	10.7
	120	14.2	11.4	11.9	13.2	14.4	13.8	12.1	11.4	11.1	8.1	10	11.5	8.7	19.5	17.3	22.7	12.3	7.7	11.1	18.9	11.3	14.8	11.1	10.3	10.3
Figure 5F	WT + Vehicle	WT + ART	GFRAL-/- + Vehicle	GFRAL-/- + ART
	2952	2363	3774	3330
	2582	2185	2721	2790
	2814	2131	2976	2522
	2749	2160	2846	2835
	2455	2371	2975	2429
	3016	2383	2925	2309
	2692

## Sheet: FigS1
Figure S1		Days	Vehicle						ART
	Body weight	0	23.1	24.1	22.5	26.5	24.3	22.3	22.4	24.8	24.3	24.5	23.5	22.5
		1	23.3	24.3	23.1	26.8	24.3	22.3	21.9	24.6	24.4	24.7	23.2	22.6
		2	23	24.9	22.8	26.2	23.9	22.6	22.3	24.3	24.5	24.9	23.6	23.1
		3	23.6	24.9	22.9	26.6	23.8	22.8	22.1	24	23.9	24.6	22.9	22.2
		4	23.5	25	23	26.5	24.1	23	22.3	24.3	23.6	24.6	23.6	23
		5	23.6	25.2	23.3	26.4	23.9	23.1	22.5	23.9	24	24.7	22.8	22.8
		6	23.9	25.1	23.2	26.1	24.3	23.2	22.3	24.5	23.9	24	23.3	23.4
		7	23.3	25.1	23.6	26.2	24	23.4	22	24	24.4	24	23.7	23.1
		8	23.6	25.5	23.9	26.4	24.1	23.8	22	23.9	24.2	24.2	23.7	23.4
		9	23.4	25	23.4	26.3	24.5	23.3	21.8	24.1	24.3	24.6	23.5	23.3
		10	23.8	24.8	23.4	26.5	24.4	23.2	21.9	24.2	24	24.1	23.3	23.6
		11	24.1	25.2	23.1	26.5	23.9	23.4	21.6	23.8	23.9	24	23.4	23.6
		12	23.6	25.7	22.9	26.8	24.3	23	21.9	23.6	23.8	24.4	23.6	23.3
		13	23.9	25.4	23.4	26.7	24.7	23.1	21.6	23.7	23.9	24.6	23.1	23.1
		Days	Vehicle						ART
	CumulativeFood intake	0	2.8	2.56	2.58	2.71	1.89	2.53	2.01	2.43	2.97	2.52	2.75	2.32
		1	5.2	4.95	5.62	5.29	4.09	4.51	4.3	4.85	4.97	4.55	5.77	5.26
		2	7.02	6.86	8.09	7.19	5.81	6.69	6.61	6.57	6.19	7.11	8.19	7.41
		3	9.82	9.09	10.57	10.67	7.41	8.49	8.71	9.05	8.6	9.3	9.78	9.54
		4	11.57	11.05	12.82	13.34	9.36	11.27	11.61	11.31	10.22	11.04	11.9	11.63
		5	13.51	13.14	15.43	16.31	12.15	12.89	14.13	14.08	12.02	13.73	14.09	14.35
		6	16.15	16.01	17.49	19.15	14.48	14.56	16.58	16.7	13.69	16.05	16.44	16.95
		7	17.96	17.89	19.17	21.68	17.41	17.51	18.1	18.93	15.23	18.67	17.94	19.51
		8	20.06	20.66	21.69	23.73	19.91	20.3	19.75	21.37	17.28	21.5	19.49	21.96
		9	22.25	23.4	23.43	25.8	21.59	22.39	21.43	23.64	19.82	23.42	21.82	23.96
		10	25.25	25.11	25.35	28.53	23.52	25.2	23.15	25.77	21.22	25.01	24.19	26.27
		11	27.64	27.65	27.65	31.17	25.41	27.97	25.53	27.75	23.36	27.08	25.86	29.03
		12	29.58	29.5	30.39	33.43	28.47	30.87	28.22	30.36	24.76	28.49	27.42	31.36
		13	31.34	31.47	32.33	35.41	31.15	33.08	29.77	32.18	27.35	30.35	28.93	33.57

## Sheet: FigS2
Figure S2A	Vehicle	ART 5mg/kg	ART 20mg/kg
	2.255	1.812	1.237
	1.88	1.235	1.45
	2.536	1.573	0.822
	2.114	1.535	1.112
	1.545	1.177	1.32
	1.7	2.083	0.981
Figure S2B	Vehicle	ART 5mg/kg	ART 20mg/kg
	13.3	10.3	7.7
	11.4	9.6	9.2
	10.3	10.8	5.6
	10	9.1	7.3
	11.3	10.4	8.2
	11.4	8.4	9.1
	14.7	10.1	9.1
	11.6	10.6	8.9
Figure S2C	Time	Vehicle								ART 5mg/kg								ART 20mg/kg
	0	13.3	11.4	10.3	10	11.3	11.4	14.7	11.6	10.3	9.6	10.8	9.1	10.4	8.4	10.1	10.6	7.7	9.2	5.6	7.3	8.2	9.1	9.1	8.9
	30	29.2	30.2	25.4	30.1	29.4	28.7	29.5	30.8	26.4	24.4	28.4	30.6	28.1	33.1	29.9	27.4	25	25.9	21.6	31.3	29.2	25.2	26.4	24.1
	60	18.7	27.4	20	25.8	32	17.9	26.3	30.4	17.3	13.9	20.1	24.3	13.3	20	16.1	26.5	7.6	12.4	9.1	12.3	15.2	12.9	12.9	11.4
	90	11.2	15.3	17.1	16.1	16.2	11.6	14.6	21.7	11.3	11	11.1	15.2	10.4	13.6	10.1	11.5	6.7	9.8	7.9	9.3	9.9	11.2	10.4	9.7
	120	11.1	15.7	14.2	13.1	12.9	11.3	12.6	12.8	10.5	9.4	10.5	12.8	7.9	11.6	10.8	10.8	6.1	9.5	7.6	7.3	9.5	9.6	9.5	7.4
Figure S2D	Vehicle	ART 5mg/kg	ART 20mg/kg
	689.6	726	573
	1226	612.8	619.5
	1007	816	684
	1307	1340	930
	1335	655.5	910.5
	719.5	1293	667.5
	823.5	784.5	678
	1461	1011	561.8
Figure S2E	Time	Vehicle						ART 5mg/kg						ART 20mg/kg
	0	2.255	1.88	2.536	2.114	1.545	1.7	1.812	1.235	1.573	1.535	1.177	2.083	1.237	1.45	0.822	1.112	1.32	0.981
	15	4.105	3.524	3.653	5.599	3.028	4.053	2.065	3.617	2.99	2.805	2.854	3.272	1.749	3.005	2.028	2.08	2.507	1.997
	30	2.618	2.35	2.079	2.449	2.301	2.595	1.637	2.04	2.505	1.352	2.142	2.381	1.518	1.384	1.082	1.479	1.465	1.114
	60	2.38	2.287	2.214	1.913	1.965	1.841	1.562	0.991	1.259	2.003	2.346	1.964	0.862	0.989	0.895	1.072	1.15	1.184
	120	2.399	2.058	2.247	2.366	2.04	1.541	2.25	1.543	1.438	1.615	1.354	0.828	0.602	0.99	1.094	0.97	1.706	0.548
Figure S2F	Time	Vehicle								ART 5mg/kg								ART 5mg/kg
	0	1	1	1	1	1	1	1	1	1	1	1	1	1	1	1	1	1	1	1	1	1	1	1	1
	30	0.716418	0.5	0.581818	0.481818	0.482759	0.485981	0.603053	0.9375	0.408163	0.449153	0.431373	0.954955	0.462963	0.465909	0.354839	0.82243	0.283951	0.759036	0.435644	0.2875	0.278481	0.579545	0.377551	0.427083
	60	0.671642	0.455357	0.336364	0.463636	0.474138	0.560748	0.534351	0.821429	0.428571	0.29661	0.460784	0.873874	0.305556	0.431818	0.290323	0.401869	0.45679	0.73494	0.326733	0.225	0.227848	0.272727	0.244898	0.395833
	90	0.410448	0.75	0.363636	0.554545	0.793103	0.766355	0.40458	0.633929	0.795918	0.338983	0.470588	0.369369	0.62963	0.465909	0.354839	0.299065	0.333333	0.759036	0.386139	0.3	0.417722	0.613636	0.326531	0.427083
	120	0.58209	1.0625	0.6	0.645455	0.87069	0.897196	0.587786	0.696429	0.785714	0.618644	0.705882	0.603604	0.805556	1.18182	0.580645	0.280374	0.506173	0.349398	0.475248	0.8875	0.392405	0.693182	0.418367	0.833333
Figure S2G	Vehicle	ART 5mg/kg	ART 20mg/kg
	77.69	75.77	54.81
	82.1	56.82	87.83
	62.45	66.47	56.58
	69.68	90	52.69
	80.56	69.03	48.61
	82.85	73.64	69.37
	70.08	53.71	49.74
	97.23	64.91	65

## Sheet: FigS3
Figure S3B	CD	HFD	HFD+ART 5mg/kg	HFD+ART 20mg/kg
	0	6	3	1
	0	4	4	2
	1	4	2	0
	0	3	2	1
	0	3	3	2
	0	5	4	3
	0	5	1	2
	0	3	3	1
Figure S3C	CD	HFD	HFD+ART 5mg/kg	HFD+ART 20mg/kg
	0	3	3	1
	0	2	2	1
	0	2	1	1
	0	2	1	0
	0	2	2	0
	0	3	1	1
	0	2	1	2
	0	1	2	2
Figure S3D	CD	HFD	HFD+ART 5mg/kg	HFD+ART 20mg/kg
	0	2	1	0
	0	1	1	1
	0	1	1	0
	0	2	1	0
	0	1	1	0
	0	1	1	0
	0	1	0	0
	0	1	1	1
Figure S3E	CD	HFD	HFD+ART 5mg/kg	HFD+ART 20mg/kg
	0	2	2	1
	0	2	2	2
	1	2	2	1
	0	2	1	0
	0	1	1	1
	0	3	2	1
	0	3	1	1
	0	2	2	1
Figure S3F	CD	HFD	HFD+ART 5mg/kg	HFD+ART 20mg/kg
	0	7	6	2
	0	5	5	4
	1	5	4	2
	0	6	3	0
	0	4	4	1
	0	7	4	2
	0	6	2	3
	0	4	5	4

## Sheet: Fig S4
Figure S4A	Days	Vehicle						LIR						MEF						ART
	0	43.7	43.4	45	44.3	45.3	44.9	43.1	42.5	44.2	45.5	45.6	45.5	44	43.3	44.3	44.4	44.8	45.8	43.5	44.6	44.3	44.3	45.4	45.4
	1	44.7	43.1	44.7	44.3	44.7	45	42.8	40.7	42.5	43.8	44.9	44.1	43.2	42	42.7	44.7	44.7	46.3	41.6	43	42.7	42.9	44	44.1
	2	44.6	43.7	44.4	43.4	44.8	44.1	41.5	39.6	41.1	42.7	43.5	43.1	42.8	41.7	42.2	43.9	43.8	45.3	40.3	42.5	41.5	42.1	43.8	44.2
	3	44.7	43.8	44.2	43.4	44.3	44.8	41.6	39.5	40.5	42.3	42.9	43	43	41.3	42.9	44.1	43.1	45.3	40.2	41.8	41.1	41.8	42.9	43.5
	4	45.2	43.1	44.5	43.3	44.2	43.8	41.5	39.6	40.6	42.3	43.1	39.8	43.2	40.7	42.4	43.8	42.7	44.7	40.2	42.2	41.1	41.5	42.9	43.5
	5	44.9	43.1	44.8	42.9	43.9	43.7	40.2	38.8	39.9	42.1	42.9	43.2	42.4	40.6	42.6	43.3	42.3	44.2	39.8	41.9	40.9	40.2	42.7	43.1
	6	45.1	43	44.6	42.9	43.7	44	39.8	38.4	39.6	41.4	42.3	42.4	42.4	39.7	42.6	42.9	41.7	44.7	39	41.4	40.4	40	41.7	42.4
	7	45.3	43	44.6	43	43.7	43.9	39.5	38.2	39.6	41.3	42	42.5	42.2	39.3	42.6	43.4	41.8	44.6	38.7	41.4	40.5	39.3	42	42.8
	8	46.4	43	45	43.1	43.5	43.7	40.2	38.1	39.7	41.2	42	42.7	42.3	39.6	42.8	42.7	42.1	44.9	38.7	41.1	40.6	39.1	41.3	42.9
	9	46.4	43.1	45.3	42.9	43.7	43.4	40.1	37.8	40.2	41.1	42.9	42.6	42.2	39.2	42.7	42.7	42	45.2	38.4	41.1	38.8	39	41	42.9
	10	46.7	43.1	45	43.3	43.4	44	40.4	38.3	40.5	41.5	42.2	43.2	42.7	39.2	43.1	43.3	42.2	45.4	38.6	41	39.1	39.1	40.9	43.2
	11	46.5	43.7	45.2	43.6	43.5	44.1	40.1	37.8	39.7	41.3	42.1	43.4	42.6	38.7	43.4	42.8	42.1	45.1	37.9	40.7	39	38.4	40.9	43.5
	12	47.2	43.8	45.7	43.9	43.7	45	40.2	37.6	39.7	41.3	42	42.7	42.2	39.2	43.2	42.4	42.5	45.2	38	40.5	39.2	38.6	40.5	43.3
	13	47.2	43.4	45.8	43.9	44	45	40.6	37.6	39.7	39.6	42.6	43.2	43	39.4	43.4	42.4	42.3	45.5	38.2	40.5	39.1	38.6	40	43.6
	14	47.3	43.9	45	44.2	43.8	44.9	40.7	38.6	39.7	40.7	42.4	43.2	42.9	39.3	43.5	42.4	42.7	45.7	37.9	40.4	39.3	38.7	40.3	43.4
	15	46.8	43.8	44.6	43.8	43.6	44.5	40.3	37.9	39.5	40.6	42.2	42.9	42.8	39.1	43.3	42.4	42.2	45.2	37.6	40.4	39.1	38.3	40.2	43
	16	47.7	43.4	44.7	44.1	43.6	44.3	40.6	37.8	40	40.7	42.4	42.3	42.7	39.5	43.5	42.6	42.4	45.1	37.8	40.2	39.2	38.5	40.3	42.4
	17	47.7	43.6	44.6	44.2	43.9	44.1	40.6	38	39.5	39.6	42.2	42.7	42.2	39	43.1	42.8	42.2	45.7	38.3	40.2	39.3	38.3	40	42
	18	48.1	43.9	44.7	44.2	43.1	44	40.1	37.2	39.2	40.4	41.9	42.4	42.2	39.1	43.1	42.8	42.2	45.7	37.9	39.7	39.4	38.4	39.5	41.8
	19	48.1	43.9	45.2	44.7	43.2	44.5	39.9	37	39	40.2	41.9	42.2	42.6	38.7	43.2	43	42	45.5	37.8	39.6	39.2	38.1	39.3	41.7
Figure S4B	Days	Vehicle						LIR						MEF						ART
	0	0	0	0	0	0	0	0	0	0	0	0	0	0	0	0	0	0	0	0	0	0	0	0	0
	1	2.28833	-0.691244	-0.666667	0	-1.3245	0.222717	-0.770302	-4.30588	-3.77376	-3.72308	-1.61404	-3.12088	-1.88636	-3.10854	-3.52596	0.671171	-0.272321	1.18777	-4.38621	-3.53812	-3.54853	-3.10609	-3.12335	-2.90749
	2	2.0595	0.691244	-1.33333	-2.0316	-1.10375	-1.78174	-3.72622	-6.84235	-7.09955	-6.09231	-4.62281	-5.27473	-2.77727	-3.78753	-4.63205	-1.09459	-2.24107	-1.16594	-7.31494	-4.63677	-6.42438	-4.87585	-3.55507	-2.69163
	3	2.28833	0.921659	-1.77778	-2.0316	-2.20751	-0.222717	-3.49884	-7.07294	-8.42986	-6.95385	-5.91228	-5.49011	-2.33182	-4.69284	-3.08352	-0.653153	-3.77232	-1.16594	-7.54023	-6.17489	-7.30926	-5.5395	-5.4978	-4.20264
	4	3.43249	-0.691244	-1.11111	-2.25734	-2.42826	-2.44989	-3.72622	-6.84235	-8.20814	-6.95385	-5.48246	-12.5978	-1.88636	-6.05081	-4.18962	-1.31532	-4.64732	-2.44978	-7.54023	-5.29596	-7.30926	-6.42438	-5.4978	-4.20264
	5	2.746	-0.691244	-0.444444	-3.16027	-3.09051	-2.67261	-6.68213	-8.68706	-9.76018	-7.38462	-5.91228	-5.05934	-3.66818	-6.27714	-3.74718	-2.41892	-5.52232	-3.51965	-8.44138	-5.95516	-7.75169	-9.30023	-5.92952	-5.06608
	6	3.20366	-0.921659	-0.888889	-3.16027	-3.53201	-2.00445	-7.59165	-9.60941	-10.4253	-9.10769	-7.20175	-6.78242	-3.66818	-8.31409	-3.74718	-3.3018	-6.83482	-2.44978	-10.2437	-7.27354	-8.85779	-9.74266	-8.08811	-6.57709
	7	3.66133	-0.921659	-0.888889	-2.93454	-3.53201	-2.22717	-8.27378	-10.0706	-10.4253	-9.32308	-7.84649	-6.56703	-4.11364	-9.2194	-3.74718	-2.1982	-6.61607	-2.66376	-10.9287	-7.28251	-8.6456	-11.3002	-7.44934	-5.72247
	8	6.17849	-0.921659	0	-2.7088	-3.97351	-2.67261	-6.68213	-10.3012	-10.2036	-9.53846	-7.84649	-6.13626	-3.89091	-8.54042	-3.30474	-3.74324	-5.95982	-2.02183	-10.9287	-7.9417	-8.42438	-11.7427	-8.96035	-5.50661
	9	6.17849	-0.691244	0.666667	-3.16027	-3.53201	-3.34076	-6.90951	-10.9929	-9.09502	-9.75385	-5.91228	-6.35165	-4.11364	-9.44573	-3.52596	-3.74324	-6.17857	-1.37991	-11.8299	-7.9417	-12.4063	-11.9639	-9.60793	-5.50661
	10	6.86499	-0.691244	0	-2.25734	-4.19426	-2.00445	-6.22738	-9.84	-8.42986	-8.89231	-7.41667	-5.05934	-3	-9.44573	-2.64108	-2.41892	-5.74107	-0.951965	-11.3793	-8.16144	-11.7427	-11.7427	-9.82379	-4.85903
	11	6.40732	0.691244	0.444444	-1.58014	-3.97351	-1.78174	-6.90951	-10.9929	-10.2036	-9.32308	-7.63158	-4.62857	-3.22273	-10.5774	-1.97743	-3.52252	-5.95982	-1.59389	-12.9563	-8.82063	-11.9639	-13.2912	-9.82379	-4.21145
	12	8.00915	0.921659	1.55556	-0.902934	-3.53201	0.222717	-6.68213	-11.4541	-10.2036	-9.32308	-7.84649	-6.13626	-4.11364	-9.44573	-2.41986	-4.40541	-5.08482	-1.37991	-12.731	-9.26009	-11.5214	-12.8488	-10.6872	-4.64317
	13	8.00915	0	1.77778	-0.902934	-2.86976	0.222717	-5.77262	-11.4541	-10.2036	-12.9846	-6.55702	-5.05934	-2.33182	-8.99307	-1.97743	-4.40541	-5.52232	-0.737991	-12.2805	-9.26009	-11.7427	-12.8488	-11.9824	-3.99559
	14	8.23799	1.15207	0	-0.225734	-3.31126	0	-5.54524	-9.14824	-10.2036	-10.6154	-6.98684	-5.05934	-2.55455	-9.2194	-1.75621	-4.40541	-4.64732	-0.310044	-12.9563	-9.47982	-11.3002	-12.6275	-11.3348	-4.42731
	15	7.09382	0.921659	-0.888889	-1.12867	-3.75276	-0.890869	-6.45476	-10.7624	-10.6471	-10.8308	-7.41667	-5.70549	-2.77727	-9.67206	-2.19865	-4.40541	-5.74107	-1.37991	-13.6322	-9.47982	-11.7427	-13.5124	-11.5507	-5.29075
	16	9.15332	0	-0.666667	-0.451467	-3.75276	-1.3363	-5.77262	-10.9929	-9.53846	-10.6154	-6.98684	-6.9978	-3	-8.76674	-1.75621	-3.96396	-5.30357	-1.59389	-13.1816	-9.91928	-11.5214	-13.07	-11.3348	-6.5859
	17	9.15332	0.460829	-0.888889	-0.225734	-3.09051	-1.78174	-5.77262	-10.5318	-10.6471	-12.9846	-7.41667	-6.13626	-4.11364	-9.89838	-2.64108	-3.52252	-5.74107	-0.310044	-12.0552	-9.91928	-11.3002	-13.5124	-11.9824	-7.44934
	18	10.0686	1.15207	-0.666667	-0.225734	-4.85651	-2.00445	-6.90951	-12.3765	-11.3122	-11.2615	-8.0614	-6.78242	-4.11364	-9.67206	-2.64108	-3.52252	-5.74107	-0.310044	-12.9563	-11.0179	-11.079	-13.2912	-13.0617	-7.88106
	19	10.0686	1.15207	0.444444	0.902935	-4.63576	-0.890869	-7.36427	-12.8376	-11.7557	-11.6923	-8.0614	-7.21319	-3.22273	-10.5774	-2.41986	-3.08108	-6.17857	-0.737991	-13.1816	-11.2377	-11.5214	-13.9549	-13.4934	-8.09692
Figure S4C	Days	Vehicle						LIR						MEF						ART
	0	0	0	0	0	0	0	0	0	0	0	0	0	0	0	0	0	0	0	0	0	0	0	0	0
	3	9.6	7.8	9.6	9.3	7.5	8.4	4.5	5.4	5.7	6.3	5.7	6	6.3	5.1	8.1	7.8	6	8.7	6.6	6.9	5.4	4.8	6	7.5
	6	18.6	14.4	17.1	16.5	16.5	17.7	7.8	10.8	13.2	11.1	11.4	12.6	14.4	12.3	17.7	13.5	12.6	14.4	12.6	12	9.3	8.1	12.3	12.9
	9	28.5	22.5	27	26.7	24.9	24.6	12.9	16.8	19.8	18.6	20.1	19.5	22.5	21.6	24.3	21	18.3	22.8	18.9	17.4	14.4	13.2	18.9	17.1
	12	38.4	30.9	36.6	35.1	32.4	31.8	19.2	25.2	26.1	24	26.7	24.9	31.2	30.6	32.1	27.9	23.7	31.5	24.9	24.6	19.2	17.7	26.1	24
	15	45	42.3	45	43.8	40.5	42	25.2	31.2	33.6	31.2	31.8	32.1	37.8	37.5	41.1	33	30	36.9	30.6	30.3	23.4	22.5	30.6	31.2
	18	55.8	49.5	54.6	53.1	48	50.7	29.4	37.2	39	36	38.7	38.4	46.5	48	48	41.4	37.5	42	35.4	34.5	29.1	27	36	38.1
Figure S4D	Time	Vehicle						LIR						MEF						ART
	0	6.9	11.4	11.5	7.4	8.7	9.5	6.3	7.5	4.9	9.1	8.9	2.3	7	9.8	8.1	6.9	8.2	6.7	5.2	5.1	4.2	5.4	6.8	9.9
	15	27.2	31.1	26.3	24.9	29.8	17.4	16.3	17.4	10.7	17.7	16.3	10.3	25.1	18.9	28.8	18.8	19.6	19.4	18.2	21.7	27.4	7.4	17.3	15.5
	30	27.6	17.6	23	17.7	28.3	18.2	12.7	11.9	8	22.7	6.5	6.8	22.8	31.6	20.4	15.1	23.9	16.3	8.7	19.4	15.4	8.9	17	18.1
	60	31.6	23.7	20.5	15.1	22.6	11.9	9.8	9.9	5.8	10.8	9.6	11.2	20.7	30.6	17	13.6	17	13.2	5.9	8.3	12.4	8.3	8.7	20.8
	90	29.1	17.2	16.8	14.4	20.9	8.9	9.5	9.7	7.9	8.2	11.9	9.8	14.3	18.6	5.6	10.3	16.4	10.8	7.4	7.6	5.6	7.2	4.8	19.2
	120	18.4	17.9	13.7	12.5	19.2	11.6	9	8.1	6.8	8.6	10.4	5.8	11.6	13.1	9.8	9.9	11.6	9.2	6.4	4.8	4.4	4	3.4	14.8
Figure S4E	Vehicle	LIR	MEF	ART
	6.9	6.3	7	5.2
	11.4	7.5	9.8	5.1
	11.5	4.9	8.1	4.2
	7.4	9.1	6.9	5.4
	8.7	8.9	8.2	6.8
	9.5	2.3	6.7	9.9
Figure S4F	Vehicle	LIR	MEF	ART
	2350	580.5	1326	378.8
	1076	439.5	1565	738.2
	1280	347.3	865.8	891
	1012	517.4	711	247.1
	1698	280.3	1085	525.8
	1300	810.8	762	948
Figure S4G	Vehicle						LIR						MEF						ART
	1	1	1	1	1	1	1	1	1	1	1	1	1	1	1	1	1	1	1	1	1	1	1	1
	0.95082	1.06593	0.659574	0.652174	0.68932	1.19149	0.535714	0.506329	0.535714	0.575472	0.776316	0.776119	0.675676	0.607843	0.523256	0.829268	0.593407	0.797468	0.47619	0.72973	0.753247	0.4	0.715789	0.901408
	0.893443	0.846154	0.585106	0.706522	0.621359	0.648936	0.547619	0.367089	0.482143	0.481132	0.539474	0.746269	0.675676	0.362745	0.488372	0.817073	0.571429	0.860759	0.357143	0.702703	0.675325	0.270588	0.357895	0.605634
	0.762295	0.78022	0.659574	0.73913	0.747573	0.808511	0.464286	0.367089	0.482143	0.386792	0.460526	0.686567	0.77027	0.352941	0.348837	0.54878	0.505495	0.531646	0.333333	0.689189	0.61039	0.270588	0.442105	0.492958
	0.909836	0.945055	0.808511	0.826087	0.873786	0.808511	0.785714	0.493671	0.714286	0.424528	0.394737	0.686567	0.878378	0.421569	0.383721	0.768293	0.516484	0.721519	0.404762	0.702703	0.467532	0.105882	0.463158	0.901408
	1.02459	1.10989	0.829787	0.793478	0.883495	0.840426	0.583333	0.43038	0.553571	0.471698	0.407895	0.746269	0.851351	0.558824	0.418605	0.817073	0.626374	0.78481	0.607143	0.648649	0.623377	0.458824	0.536842	0.690141
Figure S4H	Vehicle	LIR	MEF	ART
	1310	746.3	827.3	576.8
	1010	563.3	699	758.3
	818.3	519	593.3	706.5
	846.8	742.5	862.5	444.8
	965.3	603	754.5	708
	950.3	715.5	820.5	740.3

## Sheet: FigS5
Figure S5B	Vehicle	LIR	MEF	ART
	2.911	1.773	2.058	1.233
	2.716	1.966	2.057	1.489
	2.859	1.212	2.76	1.83
	2.459	1.905	1.861	1.395
	2.423	1.199	1.967	1.067
	2.594	2.095	1.961	1.761
Figure S5C	Vehicle	LIR	MEF	ART
	2.264	2.132	1.696	1.469
	2.524	1.32	2.043	0.84
	1.98	1.557	2.214	1.391
	2.417	1.012	1.843	1.729
	2.437	2.194	2.291	1.212
	1.912	1.624	1.74	1.078
Figure S5D	Vehicle	LIR	MEF	ART
	0.93	0.747	0.791	0.848
	1.271	0.948	0.646	0.542
	1.575	0.878	0.576	0.672
	0.758	0.83	0.604	0.637
	1.59	1.155	0.891	0.709
	1.143	0.777	1.394	0.7
Figure S5E	Vehicle	LIR	MEF	ART
	8.255	5.691	6.096	5.555
	7.821	5.889	7.182	5.771
	7.96	7.785	7.58	5.845
	7.389	5.297	6.597	6.619
	8.057	6.599	7.203	6.199
	6.578	6.903	7.067	5.898
Figure S5F	Vehicle	LIR	MEF	ART
	0.466	0.433	0.486	0.442
	0.68	0.615	0.462	0.453
	0.736	0.498	0.435	0.452
	0.592	0.367	0.475	0.483
	0.777	0.605	0.532	0.445
	0.518	0.597	0.675	0.429
Figure S5G	Vehicle	LIR	MEF	ART
	5.15	2.5	3.787	2.756
	4.778	2.796	3.861	3.593
	3.322	2.62	3.583	2.672
	3.062	2.447	3.583	2.855
	3.203	2.863	3.399	2.908
	3.109	2.842	3.148	3.48

[truncated: 10 more sheets: FigS6, FigS7, FigS8, FigS9, FigS10, FigS11, FigS12, FigS13, FigS14, FigS15]
